# Supplementary material for: Use of Farnesyl Transferase Inhibitors in an Ageing Model in Drosophila
Source: J Dev Biol. 2023 Oct 29;11(4):40. doi: 10.3390/jdb11040040 (PMC10660854; doi:10.3390/jdb11040040)
Supplement: Supplementary file 1 [file jdb-11-00040-s001.zip]

Archive with 1 entries (1 files):
- jdb-2578830-supplementary.pdf
